# Supplementary material for: Electronic health record (EHR) training program identifies a new tool to quantify the EHR time burden and improves providers’ perceived control over their workload in the EHR
Source: JAMIA Open. 2019 Mar 21;2(2):222–30. doi: 10.1093/jamiaopen/ooz003 (PMC6952029; doi:10.1093/jamiaopen/ooz003)
Supplement: Supplement_Material_ooz003 [file supplement_material_ooz003.zip]

Archive with 2 entries (2 files):
- Appendix A - SCHHome4DinnerSurvey.pdf
- Appendix B Specialty Breakdown 2018.pdf
